# Supplementary material for: Reported Barriers to Hepatitis C Treatment among Pregnant and Early-Parenting Mothers Undergoing Substance Use Disorder Treatment in One U.S. State
Source: Infect Dis Rep. 2021 Dec 22;14(1):1–11. doi: 10.3390/idr14010001 (PMC8788261; doi:10.3390/idr14010001)
Supplement: Supplementary file 1 [file idr-14-00001-s001.zip]

Archive with 1 entries (1 files):
- idr-1470034-supplementary.pdf
